# Supplementary material for: The Interplay between S-Glutathionylation and Phosphorylation of Cardiac Troponin I and Myosin Binding Protein C in End-Stage Human Failing Hearts
Source: Antioxidants (Basel). 2021 Jul 16;10(7):1134. doi: 10.3390/antiox10071134 (PMC8301081; doi:10.3390/antiox10071134)
Supplement: Supplementary file 1 [file antioxidants-10-01134-s001.zip]

Archive with 1 entries (1 files):
- antioxidants-1260909-supplementary.pdf
